# Supplementary material for: High levels of tumor-associated neutrophils are associated with improved overall survival in patients with stage II colorectal cancer
Source: PLoS One. 2017 Dec 6;12(12):e0188799. doi: 10.1371/journal.pone.0188799 (PMC5718511; doi:10.1371/journal.pone.0188799)
Supplement: S1 File — (XLSX) [file pone.0188799.s001.xlsx]

## Sheet: Sheet1
Study Number	Sex M=1, F=2	Path Stage at Dx (AJCC 7th ed.)	Overall survival (months)	Status Last follow up 1= ALIVE, 4= DEAD	Avg/hpf	TAN low0high1	Site (R,Tx,L,Rec)	LVI	Grade
1	1	2	179	1	1	0
2	2	2	0	4	0.55	0
3	2	2	58	4	24.5	1
4	1	1	23	4	4.8	0	R		1
5	2	2	71	4	20.1	1	L	0	2
6	2	2	25	4	0.5	0
7	2	2	98	1	7.05	1	L	0	2
8	2	2	13	1	0.9	0	L	0	2
9	1	2	68	4	4.3	0
10	2	3	12	4	11.8	1	L	1	2
11	2	3	173	4	5.75	0
12	2	2	73	4	8.3	1	Rec	0	2
13	2	2	147	1	24.85	1	L	1	2
14	1	3	36	4	21.7	1	R	1	2
15	1	3	3	4	47.05	1
16	2	3	122	1	19.6	1	R	0	2
17	2	3	1	4	4	0	R	1	3
18	2	3	98	1	21.2	1	L	0	1
19	2	2	71	4	2.9	0
20	2	3	17	4	22.15	1
21	2	2	85	4	3.45	0
22	2	2	250	1	4.8	1
23	1	1	118	1	0.9	0	L	0	2
24	2	3	82	4	3.25	0
25	1	4	7	4	0.15	0
26	2	4	24	4	0.2	0	L	1	2
27	1	3	29	4	2.2	0
28	1	1	177	1	0	0
29	1	2	164	1	9	1
30	1	1	74	1	2.9	0	Tx	0	1
31	1	3	117	1	1	0	L	0	3
32	1	3	147	4	21.3	1	L		2
33	2	1	76	1	25.3	1	L	0	2
34	1	2	72	1	18.9	1	R	1	1
35	2	1	116	1	4.05	0	L		2
36	1	2	185	4	7.4	1	R
37	1	3	0	4	2.25	0
38	2	3	149	1	43.55	1	L	0	2
39	1	2	3	4	1	0
40	1	3	33	4	13.4	1	L	1	3
41	2	3	24	4	2.5	0
42	1	1	151	4	1.65	0
43	1	3	13	4	2.5	0	R		2
44	1	2	232	4	33.45	1
45	2	2	168	1	1.8	0
46	2	3	241	1	58.55	1
47	2	2	214	1	46.35	1
48	1	3	40	4	13.95	1	L	1	2
49	2	2	120	1	25.15	1	R	1	3
50	2	2	3	4	1.75	0	R	0	2
51	2	3	43	4	2.7	0	R		2
52	2	3	48	4	0.8	0
53	2	3	70	4	4	0
54	2	3	146	1	91.9	1	R	0	2
55	2	2	96	1	32.9	1	L		2
56	1	2	133	4	5.7	1
57	1	2	135	1	10.75	1	R		1
58	1	2	175	1	1.45	0
59	2	3	10	4	128.6	1
60	2	2	190	4	2.8	0
61	2	2	193	1	5.4	1
62	1	2	29	4	0.55	0	R	1	2
63	2	1	48	1	15.4	1	L	0	2
64	1	2	72	1	1.9	0	R	0	2
65	1	3	22	1	53.85	1	R	0	2
66	1	2	64	1	32.1	1	R		2
67	2	2	130	1	34.65	1	R		1
68	2	3	192	1	4	0
69	2	3	87	4	4.15	0	R	1	3
70	2	3	48	4	10.5	1	R	0	2
71	1	2	249	1	6.85	1
72	2	3	216	4	40.7	1
73	2	2	32	4	3.8	0
74	2	2	96	4	1.9	0
75	1	3	145	4	0.5	0
76	2	2	187	1	0.5	0
77	2	2	132	1	10.7778	1	L	0	2
78	2	2	122	1	2.15	0
79	1	3	7	4	12.6	1
80	2	2	24	4	8.6	1
81	1	3	72	4	0.95	0
82	2	3	12	4	2.95	0
83	2	2	35	4	2.6	0
84	2	3	36	4	10.7	1
85	2	2	45	4	10.65	1
86	2	1	156	1	2.65	0
87	1	2	134	4	11	1
88	1	3	4	4	2.15	0
89	2	3	63	1	2.15	0	R	1	2
90	2	2	103	1	24.05	1	L	1	2
91	2	2	97	1	10.3	1	R	0	2
92	1	2	159	4	4.3	0
93	2	2	17	4	0.85	0
94	1	2	0	4	1.1	0	L	1	3
95	2	2	0	4	17.15	1
96	1	3	228	1	50.4	1
97	2	1	111	1	0.5	0
98	2	2	24	1	10.55	1	R	0	2
99	2	3	108	4	17.45	1
100	2	3	97	1	0.7	0	L	1	2
101	2	2	23	4	22.15	1
102	1	2	15	1	22.05	1	L	0	2
103	1	2	58	4	0.7	0
104	2	1	207	1	8.85	1
105	1	1	143	4	0.85	0
106	1	2	0	4	10.7	1
107	1	2	210	1	46.95	1
108	2	3	10	4	14.35	1	L	1
109	1	3	33	4	0.9	0
110	1	2	153	4	2.35	0
111	1	3	8	4	33.85	1
112	2	3	206	1	6.25	1
113	2	1	41	4	26.05	1
114	1	3	103	4	55.8	1	L	0	2
115	2	3	161	1	26.15	1
116	1	3	12	4	0.4	0
117	2	3	156	1	2.45	0
118	1	1	77	4	14.55	1
119	1	3	193	4	0	0
120	1	2	207	1	5	1
121	1	2	34	4	3.35	0
122	1	2	196	1	0.15	0
123	1	3	12	4	2.05	0
124	1	3	63	4	2.45	0
125	2	3	156	1	15.55	1
126	2	2	107	1	19.2	1	L	0	2
127	1	1	156	4	0.75	0
128	1	2	40	4	13.8	1
129	1	3	192	1	23.4	1
130	1	2	74	4	0.3	0
131	1	2	53	4	12.6	1
132	1	2	61	1	0.25	0	L	0	1
133	1	3	189	1	25.45	1
134	1	3	1	4	10.75	1
135	2	3	29	4	3.4	0
136	0	1	121	1	13.85	1	R		2
137	1	3	70	4	32.7	1
138	1	2	50	4	27.5	1	R		2
139	2	1	22	4	15.7	1
140	1	4	24	4	7.45	1
141	2	2	35	4	23.35	1	R	0	2
142	2	1	127	1	33.25	1
143	1	3	71	4	1.25	0	L		3
144	1	3	7	4	7	1
145	2	1	87	1	6.1	0	L	0	1
146	2	3	33	4	1.55	0	Rec		2
147	1	3	29	4	0.2	0
148	2	3	88	1	34.3	1	L	1	2
149	1	3	15	4	5.6	0
150	1	2	0	4	13.05	1
151	1	3	173	1	5.2	0
152	2	1	162	1	33	1
153	2	4	9	4	2.2	1	R
154	1	2	17	4	1.35	0
155	2	2	67	1	9.05	1	L	0	2
156	1	3	75	4	2.5	0
157	1	4	0	4	1.5	0
158	2	3	16	4	13	1
159	2	3	101	1	23.7	1
160	2	2	118	1	1.85	0	R	0	2
161	1	3	18	4	0.9	0	R	1	2
162	2	2	0	1	9.1	1	L		1
163	2	2	91	4	2	0	L		2
164	2	2	110	1	0.55	0	L
165	1	2	144	1	140	1	R		2
166	2	2	74	4	43.7	1	R	0	2
167	1	3	4	4	59.5	1	Tx		2
168	1	2	130	1	3.8	0	R		1
169	2	1	72	1	39.85	1	Tx	0	1
170	1	3	57	4	1.75	0	L	0	2
171	2	2	108	4	3.75	0	L		2
172	2	1	127	1	2.65	0	L	0	2
173	1	2	17	1	1.2	0	Rec	1	3
174	1	3	120	1	0.05	0	L	0	3
175	1	3	38	4	26.05	1	L	0	2
176	2	1	58	4	8.85	1	L	0	1
177	2	3	47	4	10.25	1	L	1	2
178	2	3	2	4	14.45	1	R	0	2
179	1	3	156	1	4.45	0	L	1	2
180	1	3	72	4	2.8	0	R	0	2
181	1	2	67	4	1.05	0	L		2
182	2	2	50	1	3.55	0	L	0	2
183	2	2	28	1	4.1	0	L	0	2
184	2	3	20	4	0.3	0	L		3
185	1	3	54	4	13.55	1	L	0	2
186	1	3	87	1	1.8	0	R	1	2
187	2	2	67	4	0.7	0	Rec	1	2
188	1	3	30	4	24.35	1	R	0	2
189	2	3	96	1	3.75	0	L		2
190	2	1	43	4	9.8	1	L	0	2
191	1	2	28	4	15.25	1	R	0	2
192	1	3	65	4	4.35	0	Rec	0	2
193	2	2	0	4	1.1	0	L	0	2
194	2	3	25	1	9.75	1	R	1	2
195	2	3	48	1	1.1	0	R	0	2
196	1	2	84	4	1.4	0	L	0	2
197	2	3	97	1	7.45	1	L	1	2
198	1	2	90	1	0.35	0	R	0	2
199	1	4	28	4	17.15	1	Rec	0	2
200	2	3	72	1	17.15	1	L	1	1
201	1	1	59	1	32.7	1	R	0	2
202	1	2	22	1	20.8	1	L	0	2
203	1	2	82	1	0.35	0	R	0	2
204	2	3	87	1	1.65	0	L	1	3
205	1	3	84	1	0.2	0	L	1	3
206	1	3	80	1	21.65	1	L	0	2
207	2	4	29	4	0.15	0	L	1	2
208	1	4	36	1	3.55	1	R	0	2
209	1	3	23	4	0	0	L	0	3
210	2	3	56	1	0.9	0	L	0	2
211	2	1	69	1	6.95	0	R	0	2
212	2	3	82	4	5.4	0	L	1	3
213	2	2	54	1	12.6	1	Rec	0	2
214	2	4	25	1	11.1	1	L	0	2
215	1	4	1	1	0.65	0	L	1	2
216	1	4	14	1	0.85	0	L	0	2
217	1	2	2	1	32.7	1	Tx	0	2
218	2	3	24	1	3	0	L	0	2
219	1	3	1	1	51.85	1	Tx	0
220	1	2	9	1	48.2	1	L	1	2
221	2	2	16	1	15.3	1	R	0	2
